# Supplementary material for: A Low-Cost Modular Imaging System for Rapid, Multiplexed Immunofluorescence Detection in Clinical Tissues
Source: Int J Mol Sci. 2023 Apr 10;24(8):7008. doi: 10.3390/ijms24087008 (PMC10138925; doi:10.3390/ijms24087008)
Supplement: Supplementary file 1 [file ijms-24-07008-s001.zip]

Archive with 1 entries (1 files):
- ijms-2275499-supplementary.pdf
